# Supplementary material for: Circulating Neoplastic-Immune Hybrid Cells Predict Metastatic Progression in Uveal Melanoma
Source: Cancers (Basel). 2022 Sep 23;14(19):4617. doi: 10.3390/cancers14194617 (PMC9564048; doi:10.3390/cancers14194617)
Supplement: Supplementary file 1 [file cancers-14-04617-s001.zip]

Archive with 2 entries (2 files):
- cancers-1899734- supplementary.pdf
- Supplementary Table S2.xlsx
