# Supplementary material for: Circulating Neoplastic-Immune Hybrid Cells Predict Metastatic Progression in Uveal Melanoma
Source: Cancers (Basel). 2022 Sep 23;14(19):4617. doi: 10.3390/cancers14194617 (PMC9564048; doi:10.3390/cancers14194617)
Supplement: Supplementary file 1 [file cancers-14-04617-s001.zip › Supplementary Table S2.xlsx]

## Sheet: class2-v-class1-samples-degs-lo
Gene	p_val	avg_log2FC	p_val_adj
MTRNR2L8	0	5.59183	0
IFI27	0	3.1491	0
CCL5	0	2.5997	0
HLA-B	0	2.40827	0
LY6E	0	2.37532	0
HSPA1A	0	2.35365	0
MTRNR2L12	0	2.29296	0
GDF15	0	2.19723	0
B2M	0	2.17125	0
IFITM1	0	2.14397	0
IFI6	0	2.09862	0
HLA-C	0	2.09599	0
HLA-A	0	2.00353	0
NKG7	0	1.96018	0
CD74	0	1.7978	0
CST7	0	1.75312	0
IGFBP7	0	1.74036	0
HLA-E	0	1.73916	0
APOC1	0	1.70776	0
CXCR4	0	1.67473	0
RGS1	0	1.67436	0
BST2	0	1.66617	0
MT2A	0	1.65128	0
SDCBP	0	1.63888	0
ACTB	0	1.63561	0
GZMK	0	1.61238	0
GEM	0	1.59552	0
PTP4A3	0	1.5789	0
HSPA1B	0	1.57654	0
HLA-DRB5	0	1.5733	0
IL32	0	1.56593	0
ZFP36	0	1.56053	0
CITED1	0	1.54932	0
SAT1	0	1.52713	0
HLA-DPA1	0	1.50556	0
DNAJB1	0	1.49907	0
S100A6	0	1.47814	0
YWHAZ	0	1.47295	0
TSC22D3	0	1.46869	0
HLA-DPB1	0	1.46456	0
PKM	0	1.45997	0
ENO1	0	1.42954	0
HLA-DRB1	0	1.42308	0
ISG15	0	1.42065	0
SRGN	0	1.41749	0
S100A4	0	1.41373	0
LRPAP1	0	1.41228	0
GRINA	0	1.40642	0
COX6C	0	1.40236	0
TCEB1	0	1.39936	0
MALAT1	0	1.38915	0
ZFP36L2	0	1.38364	0
CSTB	0	1.38077	0
UBC	0	1.37574	0
WARS	0	1.37283	0
MARCKSL1	0	1.36847	0
ARHGDIB	0	1.36664	0
ATF3	0	1.36505	0
RAB2A	0	1.35942	0
SH3BGRL3	0	1.35824	0
RPS4Y1	0	1.34786	0
FTL	0	1.31474	0
MTDH	0	1.29834	0
GAPDH	0	1.29519	0
GPM6B	0	1.29338	0
LAPTM5	0	1.28226	0
LGALS3	0	1.27582	0
CD3D	0	1.2575	0
TCEA1	0	1.25328	0
CD3E	0	1.24044	0
NDUFB9	0	1.23377	0
TPI1	0	1.23112	0
CYC1	0	1.23033	0
PFN1	0	1.22931	0
QDPR	0	1.22501	0
SGK1	0	1.21779	0
ANXA1	0	1.20549	0
ENY2	0	1.19976	0
ST3GAL4	0	1.19301	0
ARC	0	1.18601	0
TAGLN2	0	1.18561	0
FABP5	0	1.17993	0
BANCR	0	1.17568	0
LMNA	0	1.1638	0
IFITM3	0	1.14306	0
PGK1	0	1.14205	0
CDKN1A	0	1.1299	0
DUSP2	0	1.11663	0
PDIA3	0	1.11087	0
POLR2K	0	1.10904	0
PTPRC	0	1.10746	0
PRAME	0	1.1068	0
PGAM1	0	1.10461	0
BRD2	0	1.09215	0
SPON2	0	1.08838	0
PUF60	0	1.08779	0
PSMB9	0	1.0842	0
MTSS1	0	1.07255	0
ARPC2	0	1.07156	0
CORO1A	0	1.07146	0
CALR	0	1.05475	0
MT1E	0	1.05167	0
DDIT4	0	1.04665	0
LY96	0	1.04353	0
JUN	0	1.04339	0
PIR	0	1.04291	0
FOS	0	1.04282	0
ISG20	0	1.03632	0
PHACTR1	0	1.03313	0
UBB	0	1.02921	0
ARID5B	0	1.02752	0
LDHA	0	1.02735	0
TRIB1	0	1.00673	0
JUNB	0	1.00643	0
SEPHS2	0	1.0055	0
TAP1	0	0.989428	0
MYL6	0	0.987973	0
COPS5	0	0.981782	0
FABP3	0	0.977069	0
P4HB	0	0.97332	0
STAT1	0	0.972097	0
HMGA1	0	0.969956	0
HSP90B1	0	0.967496	0
AZIN1	0	0.962974	0
PRR13	0	0.958933	0
HSP90AA1	0	0.955231	0
LAPTM4B	0	0.953679	0
CAPZA1	0	0.952199	0
GPAA1	0	0.951696	0
IGFBP2	0	0.950862	0
PPIB	0	0.950346	0
HSPA5	0	0.943967	0
YWHAQ	0	0.942851	0
EXOSC4	0	0.937999	0
ARPC1B	0	0.932242	0
BNIP3	0	0.927916	0
MCL1	0	0.926047	0
PRKDC	0	0.923893	0
UBE2V2	0	0.920658	0
MRPL13	0	0.919186	0
PSAP	0	0.919141	0
LYPLA1	0	0.911435	0
SPARC	0	0.904247	0
LSP1	0	0.903037	0
CREM	0	0.902231	0
CALM1	0	0.900433	0
DYNLL1	0	0.899804	0
CTSC	0	0.899427	0
BTG2	0	0.89665	0
CFL1	0	0.894874	0
LITAF	0	0.889285	0
PHLDA2	0	0.888793	0
ADI1	0	0.888485	0
VPS28	0	0.887494	0
FKBP1A	0	0.882718	0
IL2RG	0	0.87986	0
SRSF7	0	0.877537	0
COL11A2	0	0.875764	0
TYMP	0	0.87531	0
FAM49B	0	0.869241	0
LAP3	0	0.869224	0
LGALS3BP	0	0.868629	0
BACE2	0	0.861739	0
WDR1	0	0.861419	0
CTSB	0	0.860856	0
MAF1	0	0.859295	0
MRPL44	0	0.857036	0
SHARPIN	0	0.856602	0
PLD3	0	0.852471	0
TRAM1	0	0.849692	0
PARK7	0	0.846484	0
TPM4	0	0.845758	0
CAPZB	0	0.845594	0
DNAJA1	0	0.840866	0
MT-ND6	0	0.837348	0
GPSM3	0	0.836431	0
KIF21A	0	0.83589	0
BSG	0	0.833728	0
EMP3	0	0.831099	0
GRN	0	0.830413	0
ACTR3	0	0.825675	0
C4orf48	0	0.820561	0
P4HA1	0	0.818447	0
PSMB8	0	0.817262	0
PSME2	0	0.816878	0
FTH1	0	0.814947	0
MEA1	0	0.8129	0
MRPL15	0	0.812436	0
GMPR	0	0.811697	0
CD68	0	0.810136	0
TPM3	0	0.809054	0
LIMD2	0	0.807425	0
KLF4	0	0.80406	0
PABPC1	0	0.803792	0
SERTAD1	0	0.800969	0
TMEM55A	0	0.800143	0
NEAT1	0	0.793442	0
ATP6V0B	0	0.790827	0
CHAC1	0	0.789054	0
SRP14	0	0.789041	0
CKS2	0	0.789005	0
MRPS6	0	0.787691	0
SRSF2	0	0.787663	0
EZR	0	0.786439	0
MYADM	0	0.785339	0
HACD1	0	0.785267	0
NR4A2	0	0.784781	0
DECR1	0	0.784017	0
MYO5A	0	0.781148	0
MYC	0	0.780763	0
EIF5A	0	0.779378	0
ASAP1	0	0.778337	0
S100A11	0	0.77615	0
SQSTM1	0	0.776038	0
COTL1	0	0.77549	0
KLF10	0	0.77548	0
TMEM70	0	0.77542	0
HSF1	0	0.773379	0
SARAF	0	0.772038	0
MT-CO1	0	0.76998	0
CHCHD7	0	0.76812	0
FSCN1	0	0.766393	0
TMED2	0	0.766108	0
OTUD6B-AS1	0	0.764689	0
CLIC4	0	0.764478	0
SPG21	0	0.763915	0
ITM2C	0	0.759464	0
SNX8	0	0.758784	0
TMBIM6	0	0.75729	0
C8orf59	0	0.755483	0
FUS	0	0.751745	0
CEBPD	0	0.751402	0
ARF1	0	0.75136	0
MRPL14	0	0.748186	0
DDIT3	0	0.74279	0
SLC2A3	0	0.738928	0
PPP1R11	0	0.737573	0
RAD21	0	0.736586	0
KLF6	0	0.735976	0
NDRG1	0	0.733968	0
MRPS28	0	0.733121	0
HSPH1	0	0.731806	0
ATP5B	0	0.730639	0
SNRPC	0	0.730536	0
RNF19A	0	0.730448	0
EVL	0	0.730426	0
HERPUD1	0	0.730174	0
SYNE2	0	0.729781	0
MFSD10	0	0.729383	0
VMP1	0	0.728533	0
HTR2B	0	0.728363	0
TMED9	0	0.727602	0
SLC39A4	0	0.727511	0
DUSP1	0	0.725362	0
ZNF106	0	0.724702	0
MSN	0	0.722816	0
CTSA	0	0.722217	0
TSPAN10	0	0.720872	0
HLA-F	0	0.720133	0
2022-09-09	0	0.718941	0
XBP1	0	0.715574	0
PSMA7	0	0.714418	0
H3F3B	0	0.709609	0
ATP6V1C1	0	0.709423	0
ACADVL	0	0.707995	0
HM13	0	0.705405	0
PPP1R15A	0	0.702686	0
UQCR11	0	0.695703	0
GPX1	0	0.690712	0
PSMD8	0	0.690508	0
CAP1	0	0.687618	0
APP	0	0.682448	0
S100A13	0	0.681533	0
PTK2	0	0.681255	0
PAX3	0	0.680664	0
CDC42	0	0.680124	0
RCAN1	0	0.679842	0
ENSA	0	0.67897	0
ANKRD12	0	0.675254	0
SERF2	0	0.675118	0
RB1CC1	0	0.67379	0
LGALS1	0	0.673718	0
ARPC3	0	0.673328	0
GPR143	0	0.673317	0
ATPIF1	0	0.672352	0
NQO1	0	0.672034	0
NDUFV2	0	0.671949	0
HLA-DMA	0	0.670823	0
G6PC3	0	0.670474	0
HDLBP	0	0.67014	0
TUBA1C	0	0.668086	0
GRPEL1	0	0.667592	0
C8orf33	0	0.666439	0
CA14	0	0.664933	0
IDH2	0	0.663762	0
UQCR10	0	0.663686	0
SNRPG	0	0.659967	0
TTC3	0	0.659027	0
INPP4B	0	0.656632	0
CLPTM1	0	0.653827	0
SLC39A1	0	0.653355	0
EIF5	0	0.652621	0
CLIC1	0	0.65174	0
PRDX4	0	0.648084	0
MX1	0	0.647291	0
DERL1	0	0.647121	0
SUMF2	0	0.644649	0
SH3BGRL	0	0.643984	0
ZNF706	0	0.643568	0
TMSB10	0	0.640749	0
BGN	0	0.64053	0
CEBPB	0	0.640322	0
SLBP	0	0.640155	0
EIF4G2	0	0.639049	0
ANXA4	0	0.63897	0
PSMB2	0	0.638285	0
GPI	0	0.637605	0
IQGAP1	0	0.637219	0
NOP10	0	0.635706	0
UBE2K	0	0.634822	0
TUBB	0	0.63476	0
CHMP2A	0	0.634354	0
TUBA1B	0	0.633569	0
MTCH1	0	0.632599	0
MLEC	0	0.632361	0
TRAK2	0	0.632139	0
ST3GAL1	0	0.629157	0
FKBP10	0	0.628676	0
XRCC6	0	0.626091	0
SRD5A3	0	0.625759	0
DDX5	0	0.625679	0
IER2	0	0.625631	0
DDRGK1	0	0.625336	0
AP2S1	0	0.625209	0
YWHAB	0	0.624247	0
RAP1B	0	0.624186	0
HSPA9	0	0.624181	0
PLP1	0	0.624037	0
SNRPN	0	0.623945	0
ADM	0	0.62232	0
YBX1	0	0.622046	0
STK32A	0	0.621422	0
LINC00152	0	0.621357	0
HSPA8	0	0.621177	0
TMEM179B	0	0.620871	0
PSME1	0	0.6206	0
BAX	0	0.619889	0
C1orf43	0	0.618109	0
GUK1	0	0.617447	0
HNRNPA2B1	0	0.617101	0
PSMB3	0	0.615775	0
MINOS1	0	0.615565	0
TAPBP	0	0.613709	0
PPFIBP1	0	0.613108	0
PRRC2C	0	0.612616	0
ZFP36L1	0	0.611003	0
PRKCDBP	0	0.610813	0
CACYBP	0	0.61075	0
MYH9	0	0.609278	0
SOD1	0	0.60909	0
TSTA3	0	0.608616	0
ARPC5	0	0.608093	0
UBE2L3	0	0.608077	0
ADIPOR1	0	0.607681	0
RHOB	0	0.605902	0
SUB1	0	0.605616	0
ANP32A	0	0.605447	0
CHPF	0	0.604437	0
PHF20L1	0	0.602876	0
PPP1R10	0	0.602209	0
KIF5B	0	0.601886	0
KMT2E	0	0.601002	0
SCD	0	0.600514	0
PDIA6	0	0.60036	0
RPN2	0	0.599531	0
POLR2E	0	0.598544	0
JTB	0	0.597884	0
DAD1	0	0.597767	0
HSPB7	0	0.597433	0
XRCC5	0	0.597284	0
SPTBN1	0	0.596751	0
PPM1K	0	0.596402	0
TRMT112	0	0.595581	0
C19orf53	0	0.595322	0
GTF2A2	0	0.59364	0
NEU1	0	0.593342	0
FNBP1	0	0.593283	0
STRADB	0	0.592817	0
COMMD5	0	0.591965	0
CHRAC1	0	0.591522	0
CALM3	0	0.590745	0
DNPH1	0	0.590455	0
ASPH	0	0.588764	0
MGST2	0	0.588344	0
LRRFIP1	0	0.58823	0
ATP6V1H	0	0.587824	0
EMC4	0	0.587547	0
TSPYL2	0	0.587491	0
NDUFA11	0	0.586951	0
CMB9-22P13.1	0	0.586124	0
MYDGF	0	0.585864	0
SSU72	0	0.584374	0
GADD45B	0	0.582317	0
SDHC	0	0.581982	0
VIMP	0	0.58164	0
STAT3	0	0.580241	0
KRTCAP2	0	0.578737	0
PSMB10	0	0.578686	0
SLC35B2	0	0.578308	0
TNFRSF14	0	0.577877	0
SNRPB	0	0.577557	0
SLC25A32	0	0.577389	0
RTN4	0	0.576912	0
RAN	0	0.576298	0
VDAC1	0	0.576013	0
NUDT14	0	0.575098	0
RBM8A	0	0.574848	0
TSPAN4	0	0.574729	0
PSMA3	0	0.57468	0
SLIRP	0	0.572807	0
YIPF3	0	0.572136	0
ADGRE5	0	0.572046	0
LBH	0	0.571285	0
HIST1H4C	0	0.571105	0
MT1G	0	0.569825	0
PPP2R1A	0	0.56905	0
LAMTOR2	0	0.566881	0
SHC1	0	0.566655	0
PPP1CA	0	0.565526	0
TMEM2	0	0.565465	0
NCOR1	0	0.5644	0
EIF5B	0	0.563977	0
CALM2	0	0.562957	0
NDUFA6	0	0.562691	0
DCAF13	0	0.56268	0
HNRNPC	0	0.560881	0
RHOC	0	0.559719	0
UBR5	0	0.559554	0
BCAP31	0	0.556906	0
RNF145	0	0.556748	0
C10orf10	0	0.555678	0
MLF2	0	0.554832	0
RBM39	0	0.554408	0
HSPB8	0	0.554153	0
ATP6V0C	0	0.553044	0
MDK	0	0.552886	0
PRELID1	0	0.552857	0
COX20	0	0.552712	0
MGAT1	0	0.552272	0
SQLE	0	0.551572	0
PTMS	0	0.551509	0
LMAN2	0	0.551386	0
SERPINB1	0	0.551021	0
CPNE3	0	0.550727	0
NOL7	0	0.550703	0
ZCCHC17	0	0.550614	0
RAD23A	0	0.550365	0
H3F3A	0	0.549489	0
FMN1	0	0.549461	0
STRAP	0	0.547446	0
PSMA6	0	0.546912	0
AURKAIP1	0	0.546392	0
NDUFAB1	0	0.546043	0
TGS1	0	0.54551	0
EMC2	0	0.545495	0
NME4	0	0.545339	0
LGMN	0	0.545	0
RNF167	0	0.544596	0
SLC52A2	0	0.543899	0
FAM177A1	0	0.543078	0
WIPI1	0	0.54233	0
RPL7L1	0	0.542327	0
MFGE8	0	0.54218	0
C1QBP	0	0.542065	0
DUSP14	0	0.54193	0
EMC7	0	0.541444	0
PPCS	0	0.541177	0
UBE2D2	0	0.541022	0
SF1	0	0.540543	0
FAM174B	0	0.540426	0
TSPAN3	0	0.540276	0
BLOC1S1	0	0.537186	0
CRIP2	0	0.536768	0
TMCO1	0	0.535418	0
PSMB6	0	0.534845	0
IFI35	0	0.534835	0
TMED10	0	0.534483	0
TXNDC17	0	0.534046	0
STOM	0	0.532909	0
ACP5	0	0.532827	0
UBE2D3	0	0.531216	0
FOSB	0	0.530412	0
PEX2	0	0.530358	0
PRDX3	0	0.530337	0
BAIAP2L2	0	0.529871	0
ELF1	0	0.529704	0
PDCD4	0	0.529523	0
EIF4A3	0	0.529275	0
GNPTAB	0	0.52904	0
KDELR1	0	0.528545	0
HNRNPR	0	0.528489	0
GNAS	0	0.527651	0
IMPA1	0	0.527588	0
IDS	0	0.527225	0
ZBTB10	0	0.526332	0
MRPL40	0	0.526325	0
KPNB1	0	0.526227	0
TCF12	0	0.526207	0
FKBP2	0	0.526015	0
NINJ1	0	0.523878	0
COX6A1	0	0.523787	0
HMGN2	0	0.523538	0
SRP9	0	0.523211	0
RNF187	0	0.521134	0
ARPP19	0	0.521089	0
C1orf21	0	0.520159	0
UGDH	0	0.519714	0
REEP5	0	0.519664	0
TAF7	0	0.519542	0
HNRNPU	0	0.517452	0
PLEKHB2	0	0.516388	0
EBAG9	0	0.515812	0
MRPS34	0	0.515578	0
PCBP1	0	0.514991	0
PSMA5	0	0.514841	0
IFRD1	0	0.514188	0
COX5A	0	0.512469	0
TMEM50A	0	0.512403	0
PSMC1	0	0.512149	0
CDC37	0	0.512086	0
ARID4B	0	0.512018	0
SAP18	0	0.5112	0
TBCB	0	0.510791	0
NIPA2	0	0.510629	0
ZYX	0	0.509585	0
EHD4	0	0.50871	0
OAZ1	0	0.508333	0
MAPK1IP1L	0	0.507145	0
SRSF4	0	0.506851	0
ATP1A1	0	0.506751	0
RHOA	0	0.505812	0
ADGRG1	0	0.505358	0
HMGB1	0	0.505281	0
PAG1	0	0.505136	0
ADAR	0	0.504633	0
ARMC9	0	0.503758	0
AUP1	0	0.503701	0
WDFY1	0	0.503403	0
ABR	0	0.502943	0
FLNA	0	0.502763	0
ZNF704	0	0.502423	0
PAFAH1B1	0	0.502262	0
TCEA3	0	0.502162	0
MYL12B	0	0.501936	0
SNU13	0	0.501678	0
DAZAP2	0	0.501407	0
ATP6AP1	0	0.501405	0
MAGED1	0	0.500475	0
CALU	0	0.500296	0
RBX1	0	0.499969	0
PDCD6	0	0.499742	0
DYNLRB1	0	0.499739	0
SDF4	0	0.498715	0
CHCHD2	0	0.498513	0
SZRD1	0	0.49837	0
PPP1R2	0	0.497586	0
RER1	0	0.497369	0
PSMA4	0	0.49649	0
2022-09-15	0	0.496127	0
VCP	0	0.4958	0
PRDX5	0	0.495412	0
PTBP1	0	0.49537	0
PTGER4	0	0.495302	0
SKP1	0	0.495047	0
MRFAP1	0	0.494334	0
CAPN2	0	0.49422	0
SPCS2	0	0.49417	0
KDELR2	0	0.492696	0
WASF2	0	0.491978	0
UBE2N	0	0.491665	0
CD55	0	0.491039	0
HES6	0	0.49083	0
GSDMD	0	0.490519	0
TMEM14B	0	0.489719	0
RNF213	0	0.488972	0
PDLIM1	0	0.488781	0
CTSH	0	0.488579	0
UBA2	0	0.488428	0
FERMT3	0	0.486865	0
MAD1L1	0	0.486563	0
HNRNPK	0	0.486166	0
SYAP1	0	0.484421	0
CELF2	0	0.48401	0
APOA1BP	0	0.483496	0
SEC11C	0	0.483116	0
SRA1	0	0.482695	0
UQCC2	0	0.48262	0
G3BP2	0	0.482402	0
MRPS12	0	0.482314	0
MRPL20	0	0.481306	0
KLHDC3	0	0.48089	0
GADD45GIP1	0	0.480333	0
STAM	0	0.479974	0
CNIH4	0	0.47904	0
NCL	0	0.478803	0
TMEM208	0	0.478459	0
YPEL5	0	0.478303	0
STK4	0	0.477948	0
PHB	0	0.477341	0
CYB5R3	0	0.476753	0
ATP6V0E1	0	0.476484	0
2022-03-07	0	0.476047	0
MRPL51	0	0.475753	0
TIMP2	0	0.475449	0
HN1	0	0.474826	0
ILVBL	0	0.474162	0
PFDN2	0	0.473437	0
MAGED2	0	0.473401	0
KDELR3	0	0.473359	0
MRPS7	0	0.472942	0
IMP3	0	0.472837	0
MORF4L1	0	0.471615	0
PSMD11	0	0.471489	0
SCAND1	0	0.470513	0
TIMM50	0	0.470361	0
ATP1B3	0	0.469642	0
BAG6	0	0.469403	0
CCDC167	0	0.469277	0
PTDSS1	0	0.46908	0
SNRPE	0	0.467806	0
ANXA11	0	0.467436	0
TMED1	0	0.467176	0
DBI	0	0.466962	0
NAA38	0	0.466871	0
CYHR1	0	0.465946	0
WSB1	0	0.465881	0
ID1	0	0.465243	0
CISD2	0	0.46449	0
NEDD8	0	0.464389	0
IRF7	0	0.463617	0
RBPJ	0	0.463295	0
VAMP5	0	0.462722	0
TUBB6	0	0.462684	0
OCIAD1	0	0.46177	0
STRA13	0	0.461338	0
EIF3H	0	0.461186	0
SRM	0	0.46115	0
ROMO1	0	0.460424	0
SNRPD1	0	0.460292	0
CD81	0	0.4598	0
ABL2	0	0.459334	0
C11orf58	0	0.459248	0
TIMM17A	0	0.458877	0
PVT1	0	0.458314	0
LTBR	0	0.458308	0
SERBP1	0	0.458296	0
VTI1B	0	0.458255	0
SF3B2	0	0.457041	0
RNPS1	0	0.456886	0
ABCF1	0	0.456211	0
DAP	0	0.456053	0
NBN	0	0.455471	0
PLOD1	0	0.455061	0
SURF4	0	0.453582	0
LSM4	0	0.453485	0
NELFE	0	0.453414	0
TNFRSF1A	0	0.453082	0
AK2	0	0.452911	0
POLR2A	0	0.452076	0
RMDN1	0	0.451797	0
GNG5	0	0.451664	0
SLC25A39	0	0.451554	0
PFKFB3	0	0.451398	0
LRRC59	0	0.450989	0
PSMB5	0	0.450295	0
CIB1	0	0.449392	0
SP100	0	0.44933	0
HECTD1	0	0.448526	0
PSMC4	0	0.448363	0
PFDN6	0	0.448323	0
KRT10	0	0.448119	0
SAMHD1	0	0.446144	0
NDUFA1	0	0.445993	0
CDC42SE1	0	0.444527	0
ERH	0	0.444383	0
TATDN1	0	0.444167	0
TMEM230	0	0.444117	0
SRSF3	0	0.442053	0
PEA15	0	0.44172	0
NDUFA13	0	0.441612	0
ULK4	0	0.441192	0
OXR1	0	0.441066	0
TUBB2A	0	0.440907	0
NUCB1	0	0.440633	0
SDHA	0	0.440178	0
PRDX2	0	0.439398	0
CAST	0	0.439049	0
SPAG7	0	0.439006	0
DDOST	0	0.437961	0
POMP	0	0.437721	0
SIGIRR	0	0.437221	0
SLC38A5	0	0.437058	0
DEK	0	0.436999	0
RPS19BP1	0	0.436661	0
AHNAK	0	0.436549	0
CYGB	0	0.436402	0
SH3KBP1	0	0.435741	0
HMG20B	0	0.43528	0
2022-09-07	0	0.434397	0
UBL5	0	0.43438	0
PAPOLA	0	0.4342	0
DHRS7	0	0.433717	0
GTF2B	0	0.433452	0
ARMC1	0	0.433263	0
CCT2	0	0.433185	0
ARID5A	0	0.432502	0
DNAJC8	0	0.432103	0
CSNK1A1	0	0.431693	0
ARHGDIA	0	0.431382	0
COA4	0	0.431279	0
C19orf24	0	0.431027	0
MDM2	0	0.43102	0
STIP1	0	0.430835	0
SDHB	0	0.430632	0
ANAPC11	0	0.43059	0
RCN2	0	0.430405	0
NRDC	0	0.43037	0
TAOK3	0	0.430335	0
PNRC2	0	0.43018	0
COPS8	0	0.429839	0
MRPL42	0	0.42852	0
COQ10B	0	0.428353	0
SCAMP3	0	0.427975	0
CLPP	0	0.427684	0
BCAS2	0	0.427608	0
STARD7	0	0.427232	0
TERF1	0	0.425994	0
FKBP5	0	0.4257	0
EIF2AK2	0	0.425077	0
TERF2IP	0	0.425062	0
LAMTOR5	0	0.425014	0
PDAP1	0	0.424788	0
ILF2	0	0.424774	0
CHD7	0	0.424373	0
C6orf1	0	0.423909	0
TPR	0	0.423672	0
ACTN4	0	0.423539	0
SMCHD1	0	0.423441	0
MVP	0	0.422979	0
YWHAE	0	0.422617	0
ALG5	0	0.422208	0
C20orf24	0	0.421342	0
RSRC2	0	0.420882	0
SRRM1	0	0.420709	0
ACO2	0	0.420451	0
PSMC5	0	0.419945	0
EWSR1	0	0.419202	0
LDLRAD3	0	0.418784	0
2022-09-02	0	0.417733	0
EMC6	0	0.417393	0
CSRP1	0	0.417388	0
UBE2A	0	0.417232	0
VPS37B	0	0.416794	0
RFC1	0	0.416705	0
CHPT1	0	0.416212	0
YTHDF3	0	0.415771	0
MRPS18B	0	0.415444	0
CNPY3	0	0.415147	0
WBP11	0	0.415101	0
EFR3A	0	0.415073	0
RNF10	0	0.414998	0
PTTG1	0	0.414991	0
SON	0	0.414667	0
HEXB	0	0.414404	0
PIGT	0	0.414292	0
NDUFC2	0	0.414266	0
GNPTG	0	0.414223	0
UGP2	0	0.414061	0
WNK1	0	0.413961	0
TECR	0	0.413899	0
BAZ1A	0	0.41324	0
THRAP3	0	0.412419	0
TMEM33	0	0.412063	0
SSR1	0	0.411902	0
OS9	0	0.411752	0
TMEM59	0	0.411351	0
CNOT6L	0	0.410581	0
HRSP12	0	0.410533	0
ZC3H15	0	0.410393	0
RNF149	0	0.410206	0
ISCA1	0	0.410181	0
PLOD3	0	0.410179	0
AKAP13	0	0.409757	0
FKBP4	0	0.409711	0
PER1	0	0.409525	0
SUMO3	0	0.409453	0
SRRT	0	0.409179	0
NOP58	0	0.408915	0
KIAA0196	0	0.408903	0
SNRPD3	0	0.408868	0
ROCK1	0	0.408635	0
RAP1A	0	0.408201	0
MTHFS	0	0.408	0
BAG3	0	0.407801	0
TMX1	0	0.407605	0
SH3GLB1	0	0.407405	0
AP2A1	0	0.407069	0
POLE4	0	0.405974	0
AKAP9	0	0.405791	0
ASB9	0	0.405511	0
SLC38A2	0	0.40529	0
JAK1	0	0.405154	0
THEM6	0	0.404807	0
HP1BP3	0	0.403911	0
TNFSF9	0	0.403851	0
VAPA	0	0.40263	0
NDFIP1	0	0.402502	0
CCT5	0	0.401773	0
MYL12A	0	0.401694	0
MTCH2	0	0.401629	0
GNS	0	0.401572	0
EMP2	0	0.401506	0
LSM10	0	0.401283	0
RAB11B	0	0.401115	0
LINC00969	0	0.401113	0
SGCD	0	0.401071	0
PRMT2	0	0.400613	0
MRPL17	0	0.400506	0
PTMA	0	0.400491	0
VAMP2	0	0.400488	0
GPX4	0	0.400106	0
PSMD14	0	0.400068	0
PPP2R5C	0	0.399881	0
MORF4L2	0	0.399407	0
LYPLA2	0	0.399048	0
MIEN1	0	0.398678	0
GPBP1	0	0.398216	0
GTF3A	0	0.398074	0
ATRAID	0	0.398023	0
TUBB4B	0	0.397949	0
PAIP2	0	0.397782	0
SLC7A8	0	0.397554	0
PRRC2A	0	0.397418	0
ARF6	0	0.397222	0
OTUB1	0	0.397126	0
NUDC	0	0.396689	0
UFC1	0	0.396277	0
HNRNPDL	0	0.396137	0
RRP7A	0	0.396111	0
GRB2	0	0.395882	0
BTG3	0	0.395792	0
TSC22D1	0	0.395735	0
NFKBIA	0	0.395662	0
COL9A3	0	0.395324	0
SRP72	0	0.395162	0
PFKL	0	0.3949	0
NELFCD	0	0.394822	0
GPRC5B	0	0.394747	0
RGS3	0	0.39453	0
HEXIM1	0	0.393806	0
MRPL27	0	0.39361	0
WWTR1	0	0.39333	0
UBE3A	0	0.39299	0
H2AFX	0	0.3929	0
PIP4K2A	0	0.392596	0
COMT	0	0.392405	0
EIF3J	0	0.392304	0
RAB5C	0	0.392271	0
ARL6IP5	0	0.391553	0
PACSIN2	0	0.391514	0
LSM2	0	0.391464	0
HCFC1R1	0	0.391288	0
SHFM1	0	0.39108	0
POLDIP2	0	0.390555	0
BNIP2	0	0.390459	0
KCNAB2	0	0.390427	0
HAX1	0	0.390039	0
NDUFV1	0	0.389914	0
CHD1	0	0.38982	0
LYAR	0	0.389645	0
APH1A	0	0.389611	0
SPHK1	0	0.389504	0
DGCR6L	0	0.389412	0
TMEM263	0	0.38854	0
C19orf66	0	0.388298	0
HNRNPA3	0	0.38806	0
PSMC3	0	0.387887	0
SLC6A17	0	0.387865	0
C14orf119	0	0.387802	0
PSMA1	0	0.387736	0
MTHFD2	0	0.387461	0
CBX3	0	0.387321	0
SFPQ	0	0.387268	0
UROS	0	0.386963	0
GHITM	0	0.386882	0
PPP1R18	0	0.386634	0
RAB9A	0	0.386582	0
CDK2AP2	0	0.386092	0
IAH1	0	0.385944	0
SLC16A3	0	0.38585	0
PTGES3	0	0.385744	0
RNF5	0	0.385572	0
MAP1LC3B	0	0.38531	0
PARP1	0	0.383839	0
EIF4E2	0	0.383816	0
ECH1	0	0.3832	0
SRSF9	0	0.382728	0
COX14	0	0.382298	0
SNX1	0	0.382179	0
COA6	0	0.381891	0
ANAPC16	0	0.381861	0
HNRNPA0	0	0.381742	0
SCAMP2	0	0.381483	0
RNH1	0	0.381402	0
CANX	0	0.381153	0
TCEB2	0	0.381131	0
MIR4435-2HG	0	0.380868	0
CHMP1B	0	0.380847	0
SRSF10	0	0.38073	0
GALE	0	0.379991	0
SSB	0	0.379733	0
DHX15	0	0.3796	0
C6orf89	0	0.379514	0
LRP10	0	0.379202	0
PFKP	0	0.379102	0
ATP6V1E1	0	0.378729	0
PSMD7	0	0.378571	0
DDX39A	0	0.378025	0
ITPA	0	0.377924	0
TMEM256	0	0.377201	0
NCOR2	0	0.376948	0
EMC10	0	0.376683	0
STK17A	0	0.37668	0
NDUFA3	0	0.376642	0
NAP1L4	0	0.376624	0
HNRNPLL	0	0.376447	0
SRRM2	0	0.376202	0
CCDC107	0	0.376077	0
COPZ1	0	0.375911	0
PCMTD1	0	0.375472	0
SUPT16H	0	0.375376	0
PGRMC1	0	0.375192	0
PARP10	0	0.375115	0
RAB8A	0	0.37506	0
PDXDC1	0	0.374956	0
NDUFA12	0	0.374816	0
NDUFS2	0	0.374369	0
MED15	0	0.374262	0
RAB11A	0	0.374075	0
MAP2K3	0	0.373994	0
ANXA6	0	0.373849	0
GLO1	0	0.373508	0
PLK3	0	0.37284	0
ARFGAP3	0	0.372573	0
YTHDF2	0	0.372485	0
AFF4	0	0.372461	0
C5orf24	0	0.372202	0
PITHD1	0	0.372085	0
GSPT1	0	0.371419	0
TMEM128	0	0.37141	0
WHSC1L1	0	0.371135	0
RNASEH2C	0	0.370067	0
NASP	0	0.369986	0
TMEM87A	0	0.369915	0
YME1L1	0	0.369908	0
BLOC1S2	0	0.369832	0
DNAJB6	0	0.36922	0
SNAPC5	0	0.369166	0
TOMM40	0	0.368606	0
SORT1	0	0.368578	0
CNPY2	0	0.367958	0
TRIM69	0	0.367363	0
CYP27A1	0	0.36712	0
CTNNA1	0	0.366872	0
CDS2	0	0.3663	0
PLEKHA1	0	0.366289	0
RNF139	0	0.365997	0
MRPS18A	0	0.365826	0
RING1	0	0.365519	0
VBP1	0	0.365428	0
DYNC1H1	0	0.363971	0
BTN3A2	0	0.363951	0
AGPAT1	0	0.363874	0
SBDS	0	0.363759	0
MED28	0	0.363466	0
SELT	0	0.363362	0
LACTB2	0	0.362665	0
AGTRAP	0	0.362546	0
NAPRT	0	0.362317	0
PRPF4B	0	0.362275	0
VASP	0	0.36219	0
TMEM165	0	0.361897	0
APOL6	0	0.361199	0
EIF4A1	0	0.360699	0
PPP1R12A	0	0.360252	0
IDI1	0	0.360064	0
HSPB11	0	0.359801	0
GNL1	0	0.359442	0
PSMD4	0	0.359041	0
RBBP6	0	0.358884	0
ANP32E	0	0.358529	0
FGFR1OP2	0	0.358503	0
ADAM23	0	0.358105	0
USP48	0	0.357941	0
MAGOH	0	0.357868	0
RNF115	0	0.357727	0
SAE1	0	0.357512	0
RAB27A	0	0.357255	0
C19orf70	0	0.357015	0
USP8	0	0.356661	0
ECI2	0	0.356191	0
RABIF	0	0.355693	0
NDUFS5	0	0.355642	0
NDUFAF6	0	0.355227	0
CYCS	0	0.355037	0
DRAP1	0	0.35501	0
AKIRIN1	0	0.354903	0
BAG1	0	0.354817	0
CISD3	0	0.3547	0
FKBP3	0	0.353879	0
DPM2	0	0.353511	0
MFSD12	0	0.35335	0
ZNRD1	0	0.353058	0
RBBP4	0	0.352898	0
FAM133B	0	0.352852	0
MBP	0	0.352684	0
SNW1	0	0.352539	0
HDAC5	0	0.352107	0
ARFGEF1	0	0.351893	0
LINC01531	0	0.351596	0
HSPA4	0	0.351494	0
C11orf24	0	0.351358	0
RTFDC1	0	0.350983	0
MRPL23	0	0.350543	0
ESRP1	0	0.35048	0
SMARCA5	0	0.350041	0
BOP1	0	0.349952	0
BTF3L4	0	0.349924	0
RAB31	0	0.349714	0
RALY	0	0.349233	0
TMEM9B	0	0.349188	0
PFN2	0	0.349079	0
HNRNPH3	0	0.349021	0
FAM53C	0	0.348775	0
FCMR	0	0.348689	0
SMARCB1	0	0.348448	0
SLC44A2	0	0.348264	0
TOP1	0	0.347714	0
PIGA	0	0.346964	0
SDF2L1	0	0.346859	0
MRPS18C	0	0.346825	0
SEC31A	0	0.346279	0
BAG2	0	0.346136	0
CDC123	0	0.345135	0
PIK3C2A	0	0.344507	0
UTP23	0	0.34389	0
FBXO7	0	0.343534	0
FARSA	0	0.342975	0
COX7B	0	0.342325	0
PBDC1	0	0.342301	0
APMAP	0	0.342247	0
GLUD1	0	0.342106	0
NDUFA2	0	0.341543	0
TBCC	0	0.341387	0
EIF4EBP1	0	0.341062	0
RTF1	0	0.341017	0
SCARB1	0	0.340666	0
NRBP1	0	0.340504	0
PTTG1IP	0	0.339838	0
TRPV2	0	0.339524	0
GTF3C6	0	0.339523	0
RABEP1	0	0.339484	0
DRG1	0	0.33884	0
CDK16	0	0.338754	0
FAR2	0	0.338564	0
PTPN2	0	0.338278	0
EIF4H	0	0.338201	0
TMBIM1	0	0.338177	0
ASNA1	0	0.337255	0
TRABD	0	0.336458	0
ISCU	0	0.33624	0
PTPN1	0	0.336125	0
RASD1	0	0.33588	0
MRPL28	0	0.335806	0
TMEM173	0	0.335679	0
UBE2S	0	0.335616	0
GGNBP2	0	0.335475	0
PARVB	0	0.335473	0
ILF3	0	0.335346	0
SLC39A7	0	0.334837	0
ENOSF1	0	0.33473	0
COMMD8	0	0.334573	0
PA2G4	0	0.334552	0
KIAA0232	0	0.33441	0
PIN1	0	0.333974	0
ANAPC5	0	0.333845	0
GNG7	0	0.333797	0
RANBP1	0	0.3328	0
RAB10	0	0.332777	0
SUMO1	0	0.332416	0
RABAC1	0	0.332387	0
PSMD3	0	0.332236	0
RAB1A	0	0.332054	0
TBC1D14	0	0.331243	0
HADHB	0	0.33107	0
SLC30A9	0	0.33094	0
PPP4C	0	0.330876	0
PEF1	0	0.330554	0
MACF1	0	0.33039	0
BCCIP	0	0.330306	0
YARS	0	0.33023	0
DDX41	0	0.329898	0
TNIP2	0	0.329706	0
SNAP23	0	0.329575	0
PPP2CA	0	0.329511	0
PPP2R4	0	0.329261	0
EPC1	0	0.328689	0
DENR	0	0.328562	0
RPP25	0	0.328239	0
SPIDR	0	0.328078	0
BCL2L13	0	0.327551	0
SDC2	0	0.327529	0
CCDC124	0	0.327419	0
PRPF40A	0	0.327279	0
MRPS16	0	0.327092	0
ANO6	0	0.326382	0
CTD-3252C9.4	0	0.326304	0
C18orf32	0	0.326156	0
MTPN	0	0.325819	0
PRPF38B	0	0.32533	0
NDUFS8	0	0.325325	0
LSM14A	0	0.325258	0
DERL2	0	0.325021	0
UBXN4	0	0.324983	0
CORO1C	0	0.324855	0
MRPL24	0	0.32457	0
STK3	0	0.324474	0
DDX3X	0	0.324318	0
DNAJB9	0	0.323988	0
H2AFY	0	0.323594	0
PTPN11	0	0.323422	0
EMD	0	0.322334	0
COL18A1	0	0.32196	0
ORMDL2	0	0.321551	0
SLC25A11	0	0.321062	0
LSM7	0	0.321016	0
TINF2	0	0.320987	0
FLOT1	0	0.32075	0
SF3B1	0	0.320709	0
NDUFB7	0	0.319974	0
OAZ2	0	0.319749	0
SERINC3	0	0.319696	0
MTFR1	0	0.319454	0
MRPL52	0	0.319314	0
CHST11	0	0.319147	0
MRPL2	0	0.31898	0
TMEM68	0	0.318947	0
ATRX	0	0.318786	0
IVNS1ABP	0	0.318724	0
NAPA	0	0.318467	0
C8orf82	0	0.318064	0
PPHLN1	0	0.317991	0
CWC15	0	0.317501	0
TOR1AIP1	0	0.317364	0
CDC5L	0	0.317197	0
DDX24	0	0.317151	0
TM2D1	0	0.317129	0
MEAF6	0	0.317023	0
CDC25B	0	0.316721	0
SRPRA	0	0.316449	0
GORASP2	0	0.316307	0
PDCD5	0	0.316265	0
TRAP1	0	0.31625	0
ZNF428	0	0.315492	0
RBM25	0	0.315206	0
SMARCE1	0	0.315067	0
MED30	0	0.315027	0
MDH1	0	0.314895	0
SERPINH1	0	0.31484	0
ATP5C1	0	0.3147	0
SF3A1	0	0.3147	0
CCNH	0	0.314556	0
CNOT2	0	0.314543	0
WBP2	0	0.314182	0
NR1H2	0	0.314155	0
DCTN1	0	0.313923	0
PSME3	0	0.313358	0
RNF4	0	0.313201	0
NUDT3	0	0.313183	0
TMEM205	0	0.31317	0
SNX5	0	0.313083	0
NOL3	0	0.312742	0
PAF1	0	0.312652	0
ZNHIT1	0	0.312428	0
GGA2	0	0.312072	0
DNTTIP2	0	0.311985	0
HAGH	0	0.311977	0
CERS4	0	0.311685	0
BCKDK	0	0.311596	0
PAICS	0	0.311592	0
PEMT	0	0.311262	0
MRPL55	0	0.311219	0
CPPED1	0	0.311108	0
UBE2I	0	0.310755	0
EPS8	0	0.310394	0
SOCS2	0	0.309826	0
ATP2A2	0	0.309752	0
FASTK	0	0.309527	0
PPT1	0	0.309465	0
CYSLTR2	0	0.309234	0
BDP1	0	0.308513	0
H2AFV	0	0.308438	0
MPV17	0	0.308249	0
RRBP1	0	0.307772	0
SBNO1	0	0.307625	0
RUVBL2	0	0.307393	0
ACOT2	0	0.306626	0
COMMD7	0	0.30656	0
STAT6	0	0.306487	0
COPE	0	0.306391	0
FAM63B	0	0.306384	0
CAND1	0	0.306382	0
RPL26L1	0	0.305519	0
TBRG1	0	0.305273	0
DCPS	0	0.305251	0
TMBIM4	0	0.305102	0
DR1	0	0.305068	0
EPRS	0	0.304854	0
VCPIP1	0	0.304824	0
SGTB	0	0.303798	0
LMF2	0	0.303563	0
EIF6	0	0.303563	0
NARS	0	0.303489	0
FBXL5	0	0.30346	0
TIMM17B	0	0.303169	0
COA3	0	0.303143	0
HNRNPAB	0	0.302408	0
ADRM1	0	0.302394	0
GPR108	0	0.30222	0
SCO2	0	0.302091	0
SNRPA1	0	0.301975	0
SMARCA4	0	0.301914	0
HDAC1	0	0.30184	0
JOSD2	0	0.30184	0
PLEC	0	0.301138	0
RPN1	0	0.300993	0
COPA	0	0.300837	0
RNF114	0	0.30076	0
LSM12	0	0.300647	0
ZPR1	0	0.30061	0
PCMT1	0	0.300472	0
RBCK1	0	0.300354	0
NME1	0	0.300192	0
CLN6	0	0.299877	0
SSH2	0	0.299868	0
SORD	0	0.299727	0
RSRP1	0	0.299619	0
CSDE1	0	0.29943	0
NSMAF	0	0.299429	0
KTN1	0	0.299188	0
ATG101	0	0.299131	0
ZC3H12A	0	0.298384	0
SAR1A	0	0.29822	0
NSMCE1	0	0.298199	0
MECP2	0	0.298112	0
TIMM10	0	0.298046	0
BCLAF1	0	0.297916	0
PDIA4	0	0.297689	0
TEX264	0	0.297535	0
SFXN3	0	0.297412	0
MFSD3	0	0.297052	0
MPG	0	0.297019	0
SLC1A5	0	0.296986	0
MYLIP	0	0.296678	0
GFPT1	0	0.29655	0
NFATC1	0	0.296511	0
PSMB8-AS1	0	0.295545	0
AAMP	0	0.295231	0
BIN1	0	0.294719	0
TAF2	0	0.294407	0
ZBTB8OS	0	0.294044	0
BAIAP2	0	0.293998	0
C19orf60	0	0.29387	0
EIF2AK1	0	0.293851	0
ZNF207	0	0.293797	0
ORAI1	0	0.293653	0
ATG12	0	0.293467	0
AGO2	0	0.292936	0
FBXO9	0	0.292828	0
ANXA7	0	0.292628	0
TM7SF3	0	0.292118	0
GDI1	0	0.292106	0
TMEM160	0	0.291934	0
USP15	0	0.291881	0
ELOVL5	0	0.291319	0
POP7	0	0.291166	0
TAX1BP1	0	0.290961	0
SRSF11	0	0.29065	0
POP4	0	0.290406	0
PCOLCE	0	0.290355	0
ELOVL1	0	0.290315	0
PDHA1	0	0.290232	0
PSENEN	0	0.29023	0
DDB1	0	0.28995	0
PTP4A2	0	0.28976	0
NDUFB10	0	0.289723	0
DPY30	0	0.289647	0
LMAN1	0	0.289565	0
USP22	0	0.289296	0
PCIF1	0	0.288882	0
FKBP8	0	0.288691	0
ADIPOR2	0	0.288486	0
AHNAK2	0	0.288411	0
TXNDC12	0	0.288156	0
ZFAND6	0	0.287644	0
KLHDC2	0	0.287577	0
NAA20	0	0.287465	0
YDJC	0	0.28727	0
NUDT4	0	0.287151	0
DDX21	0	0.286548	0
NOP56	0	0.28644	0
ACTR2	0	0.286128	0
ZNF146	0	0.28601	0
TP53I13	0	0.285741	0
DNAJC7	0	0.285738	0
TOX4	0	0.285673	0
RHEB	0	0.285576	0
EIF2S1	0	0.285526	0
THAP7	0	0.285493	0
TSSC4	0	0.284751	0
TSPAN31	0	0.284576	0
SLTM	0	0.28436	0
RP11-273G15.2	0	0.283942	0
ZNF503	0	0.283866	0
SRSF1	0	0.283327	0
CERS2	0	0.283278	0
IER3IP1	0	0.283178	0
RBPMS2	0	0.282148	0
TRAF4	0	0.281682	0
RSF1	0	0.281616	0
UBAC2	0	0.281457	0
UBE2G1	0	0.281427	0
SCP2	0	0.281281	0
DDX18	0	0.28128	0
MRPS11	0	0.280962	0
GLG1	0	0.280696	0
CYP51A1	0	0.280681	0
SPCS3	0	0.280661	0
NSMCE2	0	0.280598	0
MLX	0	0.280577	0
SLC35B1	0	0.280328	0
TMED5	0	0.280234	0
U2AF2	0	0.280172	0
2022-09-11	0	0.279993	0
VPS53	0	0.279894	0
DNAJC13	0	0.279597	0
TOB2	0	0.279439	0
GPBP1L1	0	0.27935	0
JKAMP	0	0.27929	0
TMEM109	0	0.279089	0
ZNF800	0	0.278819	0
AP2B1	0	0.278736	0
ILK	0	0.278599	0
CBX5	0	0.278511	0
TM9SF2	0	0.278157	0
BZW1	0	0.277646	0
C6orf62	0	0.277505	0
METAP2	0	0.277418	0
ADD1	0	0.277407	0
C11orf73	0	0.277355	0
UHMK1	0	0.277203	0
MT1M	0	0.277097	0
IFT81	0	0.277079	0
ISG20L2	0	0.276625	0
POLR2G	0	0.276091	0
NOC2L	0	0.275807	0
PSMD13	0	0.275459	0
SMIM12	0	0.275227	0
PIGH	0	0.275015	0
DHRS7B	0	0.274932	0
HMGXB3	0	0.274702	0
SNAP29	0	0.274647	0
PLIN3	0	0.274574	0
SULT1A1	0	0.274444	0
LUC7L2	0	0.274403	0
MED29	0	0.274293	0
PLEKHF2	0	0.273823	0
ACP1	0	0.273783	0
TPST2	0	0.273585	0
PSMD12	0	0.273475	0
SCAF11	0	0.272781	0
RNMT	0	0.272653	0
TMOD3	0	0.272566	0
RALGAPA1	0	0.27222	0
DDX6	0	0.271733	0
PRKCA	0	0.271673	0
SMG1	0	0.271601	0
CHD2	0	0.271505	0
APLP2	0	0.270866	0
ETF1	0	0.270582	0
SLU7	0	0.270536	0
CHCHD1	0	0.270311	0
GNAI3	0	0.27008	0
SCAMP4	0	0.269905	0
SNRNP70	0	0.269788	0
PGM1	0	0.2696	0
B3GAT3	0	0.269555	0
SRSF5	0	0.269441	0
NFE2L2	0	0.269358	0
SLC16A1	0	0.269256	0
IMMT	0	0.269136	0
MXRA7	0	0.26887	0
GALK1	0	0.268759	0
CEBPG	0	0.268673	0
PSMD1	0	0.268667	0
ANKRD44	0	0.268093	0
MLST8	0	0.267812	0
GUCD1	0	0.267478	0
PPP3CC	0	0.267373	0
ZMAT2	0	0.267142	0
MCRS1	0	0.267105	0
PRPF8	0	0.266888	0
PTPRA	0	0.2666	0
PRPF31	0	0.266453	0
NEMF	0	0.266096	0
CCAR1	0	0.265889	0
FAM91A1	0	0.265587	0
GPATCH8	0	0.265229	0
XPOT	0	0.265049	0
MAT2A	0	0.265036	0
KCTD20	0	0.26481	0
JMJD1C	0	0.264737	0
ITPR2	0	0.26463	0
R3HDM4	0	0.264554	0
POLR1C	0	0.264277	0
AKT1S1	0	0.264074	0
FNIP1	0	0.264015	0
MIER1	0	0.263409	0
DHRSX	0	0.263193	0
MRPL54	0	0.263176	0
ANKRD17	0	0.263028	0
SMIM10L1	0	0.262807	0
PPP5C	0	0.262791	0
PDLIM7	0	0.262195	0
NUMA1	0	0.261946	0
PPIG	0	0.260845	0
LDLRAD4	0	0.260626	0
NR2F6	0	0.260092	0
SNRNP200	0	0.260074	0
CLK1	0	0.260073	0
NIPBL	0	0.259865	0
YY1	0	0.259689	0
CEBPZ	0	0.259398	0
ACIN1	0	0.259343	0
TMEM98	0	0.259185	0
NCSTN	0	0.259159	0
ZCRB1	0	0.25909	0
RIN3	0	0.258721	0
ARCN1	0	0.258661	0
ATP2B4	0	0.258303	0
GMFB	0	0.258238	0
PPP2R3C	0	0.257626	0
BUD31	0	0.25756	0
ITGB1	0	0.257556	0
WDR46	0	0.257489	0
COPS3	0	0.25733	0
ARF5	0	0.256541	0
NME3	0	0.256377	0
PLPP5	0	0.256012	0
LETM1	0	0.255821	0
DDX46	0	0.255818	0
AMZ2	0	0.255758	0
HDAC3	0	0.255691	0
PITPNB	0	0.255173	0
SLC50A1	0	0.25507	0
JUND	0	0.254917	0
ABT1	0	0.254878	0
NDUFS3	0	0.254829	0
FNBP4	0	0.254814	0
TMUB1	0	0.25472	0
CCT7	0	0.254704	0
PKN2	0	0.254685	0
GUSB	0	0.254643	0
SIL1	0	0.254579	0
HNRNPF	0	0.254489	0
MYO1E	0	0.254173	0
C6orf106	0	0.254151	0
TCN2	0	0.253661	0
PRMT1	0	0.253463	0
GBA	0	0.253395	0
ERI3	0	0.253206	0
TRIM38	0	0.252978	0
BOD1L1	0	0.252566	0
RBM17	0	0.252487	0
TM2D3	0	0.252241	0
NPM3	0	0.25215	0
CCDC59	0	0.251912	0
TOM1	0	0.251386	0
MPDU1	0	0.250914	0
CLTC	0	0.25074	0
IMPAD1	0	0.250709	0
CHCHD3	0	0.250469	0
TCF25	5.1461e-308	0.283772	1.1977e-303
PNKD	9.51698e-308	0.259925	2.21498e-303
TRAPPC3	1.06094e-307	0.264087	2.46924e-303
NRBF2	1.52956e-307	0.250495	3.55989e-303
TNFRSF1B	2.24284e-307	0.611128	5.21998e-303
AK6	3.04196e-307	0.250111	7.07986e-303
XAF1	4.58894e-307	0.306209	1.06803e-302
TIMM23	6.63321e-307	0.269789	1.54381e-302
CD2	9.7775e-307	1.03413	2.27562e-302
YIF1A	1.4618e-306	0.255737	3.4022e-302
CMPK1	1.72176e-306	0.283261	4.00722e-302
SIVA1	2.28812e-306	0.28202	5.32536e-302
DDA1	3.8335e-306	0.293673	8.92209e-302
CLNS1A	4.51674e-306	0.272212	1.05123e-301
IRF1	4.63837e-306	0.664306	1.07953e-301
NHP2	7.32938e-306	0.346928	1.70584e-301
TMEM147	1.01304e-305	0.441445	2.35775e-301
NEK6	2.09462e-305	0.302259	4.87502e-301
CRELD2	2.15592e-305	0.264829	5.01768e-301
MAX	2.78181e-305	0.286865	6.47439e-301
LINC01420	4.14192e-305	0.305233	9.63991e-301
NDUFB8	4.58192e-305	0.443709	1.0664e-300
ATXN10	4.69711e-305	0.284818	1.09321e-300
TIMM8B	5.07881e-305	0.276514	1.18204e-300
EGR3	1.79998e-304	0.349117	4.18927e-300
SOCS1	5.56662e-304	0.309614	1.29557e-299
NFIC	8.02507e-304	0.3252	1.86776e-299
PUM3	1.00999e-303	0.305464	2.35065e-299
PLPP2	1.20465e-303	0.260663	2.80371e-299
PRKAR1A	2.13254e-303	0.269551	4.96327e-299
UBALD1	4.84707e-303	0.274002	1.12811e-298
ATP5J2	6.1073e-303	0.323486	1.42141e-298
EIF3I	8.82869e-303	0.280064	2.05479e-298
ATP5I	3.60913e-302	0.567041	8.39988e-298
RAB1B	4.97482e-302	0.255379	1.15784e-297
HSPE1	7.33051e-302	0.455041	1.7061e-297
NDUFC1	9.0899e-302	0.270429	2.11558e-297
CD8A	1.10296e-301	1.67748	2.56703e-297
ATP6V1D	2.63723e-301	0.324262	6.13788e-297
ZNFX1	2.74423e-301	0.254553	6.38692e-297
RIPK2	3.68112e-301	0.255825	8.56745e-297
SLC29A1	4.07733e-301	0.336926	9.48958e-297
SF3A3	4.84636e-301	0.252787	1.12794e-296
LINC00657	9.44079e-301	0.291075	2.19725e-296
RHBDD2	1.20396e-300	0.290165	2.80209e-296
ANXA5	1.53301e-300	0.527992	3.56794e-296
PHF1	1.90705e-300	0.317489	4.43846e-296
BOLA3	3.1737e-300	0.369693	7.38648e-296
S100A10	5.95753e-300	0.598741	1.38656e-295
PPDPF	8.64763e-300	0.452451	2.01265e-295
LINC-PINT	3.13667e-299	0.39608	7.30029e-295
TMEM167A	6.9125e-299	0.268903	1.60882e-294
SERTAD3	8.7363e-299	0.287633	2.03329e-294
ECM1	2.02754e-298	0.309703	4.71891e-294
KIAA1551	2.14934e-298	0.36263	5.00238e-294
DUSP3	2.71867e-298	0.305365	6.32743e-294
SNX6	3.05783e-298	0.287286	7.1168e-294
MAP3K8	3.32682e-298	0.411292	7.74284e-294
TMEM219	5.81684e-298	0.300832	1.35381e-293
MMP14	6.26856e-298	0.252415	1.45894e-293
HMGB2	6.78605e-297	0.498487	1.57939e-292
SMAP2	1.27321e-296	0.35268	2.96328e-292
BLOC1S4	2.90452e-296	0.272714	6.75998e-292
STK10	3.01829e-296	0.259952	7.02477e-292
SCNM1	3.29906e-296	0.252051	7.67823e-292
CHST12	3.30459e-296	0.372545	7.69109e-292
ABHD12	4.93386e-296	0.255202	1.14831e-291
CLIP1	7.97777e-296	0.291221	1.85675e-291
SLC3A2	8.80588e-296	0.374626	2.04948e-291
ACTN1	9.71373e-296	0.288977	2.26077e-291
MYL9	1.73231e-295	0.57454	4.03177e-291
FAM96A	2.05888e-295	0.279328	4.79183e-291
RIC8A	1.05414e-294	0.263538	2.4534e-290
CHD4	1.94492e-294	0.250005	4.52662e-290
SF3B4	1.9674e-294	0.265362	4.57894e-290
RAB18	5.16895e-294	0.263268	1.20302e-289
SNX2	9.64042e-294	0.272185	2.24371e-289
PLXNC1	1.32397e-293	0.26466	3.0814e-289
IFITM2	1.78368e-293	0.370069	4.15133e-289
FIBP	3.79871e-292	0.280754	8.84111e-288
ITGB2	1.14933e-291	0.716918	2.67494e-287
TIMP1	3.64556e-291	0.598898	8.48467e-287
HIST1H2BK	8.30966e-291	0.347779	1.93399e-286
RNF11	8.93766e-291	0.252436	2.08015e-286
ZNF331	2.10614e-290	0.793214	4.90183e-286
DDX54	3.80949e-290	0.262778	8.86621e-286
FAM114A1	4.10179e-290	0.325488	9.5465e-286
ARL2BP	4.24352e-290	0.310469	9.87636e-286
CKLF	5.80984e-290	0.286343	1.35218e-285
ASXL2	7.74997e-290	0.268125	1.80373e-285
RHOG	3.48236e-289	0.377614	8.10484e-285
MAZ	1.36117e-288	0.308896	3.16798e-284
SCCPDH	1.40582e-288	0.252876	3.27191e-284
FBXO32	3.54491e-288	0.384557	8.25043e-284
KLF2	6.02378e-288	0.322097	1.40197e-283
ETFA	6.24087e-288	0.299506	1.4525e-283
PIM2	1.20796e-287	0.389415	2.8114e-283
TNIP1	2.81233e-287	0.298792	6.54541e-283
MIF	3.27824e-287	0.708719	7.62977e-283
NT5DC3	5.1182e-287	0.261104	1.19121e-282
EAPP	7.55146e-287	0.276469	1.75753e-282
PRDX6	9.00036e-287	0.283665	2.09474e-282
APRT	1.16316e-286	0.29967	2.70714e-282
MRPL37	1.4629e-286	0.295995	3.40475e-282
AKR7A2	2.15658e-286	0.275261	5.01922e-282
CNN2	8.62613e-286	0.474532	2.00764e-281
C11orf31	1.441e-285	0.361047	3.35378e-281
RAC2	1.91558e-285	0.854034	4.45832e-281
CHIC2	2.53781e-285	0.251359	5.9065e-281
ALDOA	4.10085e-285	0.505092	9.54432e-281
TXNL4A	4.96553e-285	0.315007	1.15568e-280
ARL6IP4	9.01596e-285	0.272781	2.09838e-280
C9orf78	9.35117e-285	0.273498	2.17639e-280
ZFAND2A	1.20719e-284	0.274831	2.8096e-280
SARS	1.25036e-284	0.281953	2.91008e-280
RGS10	5.95326e-284	0.462657	1.38556e-279
RGS2	9.35199e-284	0.715324	2.17658e-279
WASL	1.42257e-283	0.255407	3.31088e-279
BANF1	1.92153e-283	0.253383	4.47217e-279
TGIF1	4.55416e-283	0.316358	1.05993e-278
ALG13	4.28438e-282	0.256306	9.97146e-278
GSS	2.00846e-281	0.266476	4.67449e-277
FAM32A	2.23948e-281	0.259076	5.21217e-277
LCP1	1.41025e-280	0.811199	3.28222e-276
CD7	3.30837e-280	1.08816	7.6999e-276
ATP6V1F	4.76883e-280	0.286729	1.1099e-275
NDUFB1	7.03599e-280	0.287476	1.63756e-275
NUCB2	7.95665e-280	0.252462	1.85183e-275
DMKN	2.14576e-279	1.01121	4.99405e-275
NANS	3.68477e-279	0.273723	8.57593e-275
ANXA2	6.33137e-279	0.504941	1.47356e-274
GZMA	1.63909e-278	1.17494	3.81481e-274
CKS1B	2.66441e-278	0.279027	6.20115e-274
MANF	2.75688e-278	0.252581	6.41636e-274
NQO2	6.5401e-278	0.252214	1.52214e-273
WDR45	9.2282e-278	0.26481	2.14777e-273
MRPS15	1.41172e-277	0.26528	3.28564e-273
APOD	1.4486e-277	0.482241	3.37146e-273
CYR61	1.50694e-277	0.824787	3.50725e-273
IFI44L	1.8177e-277	0.42183	4.2305e-273
FIP1L1	3.89542e-277	0.261788	9.06621e-273
SNAP47	1.56831e-276	0.383818	3.65009e-272
ATOX1	2.35273e-276	0.374626	5.47575e-272
MT1X	5.82477e-276	0.749657	1.35566e-271
JMJD6	2.34478e-275	0.269576	5.45724e-271
CSNK1D	3.18171e-275	0.257921	7.4051e-271
CYB5R1	6.78161e-275	0.254705	1.57835e-270
SMIM15	1.59272e-274	0.253167	3.70689e-270
SOD3	1.78859e-274	0.690533	4.16277e-270
PLK2	3.08133e-274	0.302549	7.17149e-270
SNHG15	5.39774e-274	0.25435	1.25627e-269
CFLAR	1.04428e-273	0.285236	2.43045e-269
STK17B	1.68317e-273	0.615832	3.91741e-269
NGRN	3.22503e-273	0.316521	7.50594e-269
ETS1	1.52808e-272	0.308388	3.55646e-268
IMP4	4.9037e-272	0.2503	1.14129e-267
RASSF3	5.13637e-272	0.271113	1.19544e-267
LASP1	6.43042e-272	0.256915	1.49662e-267
TSPO	6.55019e-272	0.272724	1.52449e-267
H2AFJ	6.17512e-270	0.333982	1.4372e-265
TRBC2	1.01002e-269	0.908098	2.35073e-265
DUSP5	2.35997e-269	0.278493	5.49259e-265
RBBP7	2.53715e-269	0.254595	5.90497e-265
HMOX1	1.57703e-268	0.741399	3.67037e-264
POLR2C	6.75641e-268	0.263422	1.57249e-263
UROD	9.1984e-267	0.255842	2.14084e-262
OSTF1	1.10791e-266	0.261505	2.57855e-262
CD52	4.22169e-266	0.895185	9.82556e-262
SUMO2	1.64861e-265	0.272354	3.83697e-261
UFD1L	4.726e-264	0.296925	1.09993e-259
TCEAL3	1.00786e-263	0.250246	2.3457e-259
REL	1.01758e-263	0.307489	2.36831e-259
EML4	1.39983e-263	0.312887	3.25797e-259
KPNA2	2.10392e-263	0.341928	4.89666e-259
PARP8	2.48471e-263	0.376794	5.78293e-259
SLC25A4	4.73001e-263	0.363978	1.10086e-258
TMEM14C	6.77021e-263	0.311672	1.5757e-258
TNFRSF12A	1.05202e-262	0.446475	2.44846e-258
TMSB4X	1.66848e-262	2.0541	3.88321e-258
UCP2	7.50958e-262	0.757805	1.74778e-257
AC058791.1	9.7919e-262	0.345242	2.27897e-257
SPTSSA	1.52345e-261	0.305404	3.54567e-257
FAM200B	2.67996e-261	0.261625	6.23734e-257
SEMA5A	5.07938e-261	0.279515	1.18217e-256
HLA-DQA1	5.60041e-261	1.38899	1.30344e-256
ATP6V0D1	1.11794e-260	0.257342	2.60189e-256
ADSL	4.082e-260	0.257904	9.50046e-256
CCND3	9.27439e-260	0.325087	2.15852e-255
NENF	9.81106e-260	0.420071	2.28343e-255
DUSP6	1.00391e-259	0.251337	2.33651e-255
NUTF2	2.98028e-259	0.270508	6.93631e-255
LEPROTL1	4.42464e-259	0.42263	1.02979e-254
NDUFB2	6.593e-259	0.310258	1.53446e-254
SYNGR2	1.09829e-258	0.368115	2.55615e-254
SOX4	2.47557e-258	0.43562	5.76164e-254
RGCC	5.42772e-258	0.640907	1.26325e-253
ATP1B1	1.10713e-257	0.270716	2.57674e-253
SLA	3.32129e-257	0.700184	7.72996e-253
SLC7A5	5.56316e-257	0.270821	1.29477e-252
PPP2R5E	2.733e-256	0.254832	6.36079e-252
NR4A1	5.11217e-256	0.753091	1.18981e-251
WIPF1	6.59949e-256	0.525019	1.53597e-251
TWF2	4.01672e-254	0.302441	9.34851e-250
HLA-DRA	9.26519e-254	1.33738	2.15638e-249
HLA-DQB1	1.7828e-253	1.14529	4.14928e-249
CHP1	2.31958e-253	0.326866	5.3986e-249
LIPA	4.44414e-252	0.565034	1.03433e-247
ISYNA1	2.77406e-251	0.270749	6.45634e-247
ICAM1	1.05196e-250	0.34051	2.44833e-246
CLEC2B	1.17309e-250	0.547433	2.73024e-246
KXD1	1.30267e-250	0.287278	3.03184e-246
UQCRB	2.86229e-250	0.466554	6.6617e-246
HMGN4	4.33266e-250	0.278948	1.00838e-245
CMC1	9.67781e-250	0.500436	2.25241e-245
CYBA	1.91551e-249	0.486713	4.45815e-245
RTCB	1.14812e-248	0.265435	2.67214e-244
MYO10	3.4087e-248	0.29819	7.9334e-244
STOML2	4.3614e-248	0.254625	1.01507e-243
ATP5F1	5.594e-248	0.2608	1.30195e-243
SNX10	7.00377e-247	0.286976	1.63006e-242
DBNDD1	8.45437e-247	0.278367	1.96767e-242
A2M	3.8877e-246	0.600749	9.04822e-242
ZBTB1	6.12353e-246	0.26693	1.42519e-241
CTSZ	1.30993e-245	0.325414	3.04873e-241
STMN1	1.46816e-245	0.482474	3.41699e-241
CTSW	6.10915e-245	0.804899	1.42184e-240
HNRNPUL1	1.24639e-244	0.266912	2.90084e-240
HNRNPH1	4.07195e-244	0.253168	9.47705e-240
RARRES3	4.29406e-244	0.775175	9.99398e-240
PMAIP1	1.32827e-243	0.290614	3.09141e-239
PDCL3	1.84792e-243	0.26746	4.30084e-239
CARD16	5.50037e-243	0.381311	1.28016e-238
ATF5	4.44188e-242	0.316931	1.0338e-237
TIMM13	4.65881e-242	0.291222	1.08429e-237
CCSER2	1.26997e-241	0.258824	2.95573e-237
ENO3	2.25266e-240	0.367347	5.24284e-236
RHOF	2.81909e-240	0.29167	6.56115e-236
ICAM3	2.70055e-239	0.325052	6.28525e-235
GBP1	5.14244e-239	0.409489	1.19685e-234
ATP5O	9.55303e-239	0.385821	2.22337e-234
ANKRD37	1.03177e-237	0.383694	2.40134e-233
MAP2	1.15848e-237	0.437792	2.69625e-233
GBP2	2.27645e-237	0.402534	5.29822e-233
PTGR1	5.00304e-237	0.280935	1.16441e-232
MRFAP1L1	2.53213e-236	0.302201	5.89328e-232
CDC42SE2	1.02498e-235	0.389168	2.38554e-231
TFPT	1.46951e-233	0.270533	3.42014e-229
CORO1B	2.41351e-230	0.274086	5.61721e-226
CD37	1.70257e-229	0.634686	3.96257e-225
MOB1A	2.00473e-229	0.259251	4.66582e-225
RUNX3	3.80044e-229	0.422804	8.84514e-225
GLUL	3.6123e-228	0.397408	8.40727e-224
TGFBI	8.12811e-228	0.254096	1.89174e-223
PSMA2	3.99681e-227	0.266001	9.30218e-223
UGCG	6.94006e-226	0.254063	1.61523e-221
GMFG	7.43372e-226	0.543032	1.73012e-221
CYTIP	1.42189e-224	0.622267	3.3093e-220
EPHX1	5.61944e-224	0.328748	1.30787e-219
TNFAIP3	1.93634e-223	0.772007	4.50664e-219
MT1F	7.33486e-222	0.307606	1.70712e-217
AKNA	1.40628e-221	0.401846	3.27298e-217
SERPINE1	2.25654e-220	0.25807	5.25187e-216
CD48	2.26137e-220	0.495782	5.26311e-216
CBR1	1.13579e-219	0.29115	2.64343e-215
COL1A2	3.1169e-219	0.301182	7.25426e-215
BUB3	5.05204e-219	0.279908	1.17581e-214
HCLS1	1.92701e-218	0.547762	4.48492e-214
C12orf57	3.18195e-218	0.256167	7.40568e-214
RGS19	6.42125e-218	0.256374	1.49448e-213
TYMS	1.13511e-217	0.32949	2.64184e-213
SERPINE2	4.13137e-217	0.621734	9.61535e-213
HSPA2	6.5513e-217	0.397371	1.52475e-212
HCST	4.31194e-216	0.687626	1.00356e-211
OAS1	5.47307e-215	0.299212	1.2738e-210
ARHGEF1	6.44504e-215	0.319017	1.50002e-210
NFATC2	1.30043e-213	0.268519	3.02661e-209
AKR1A1	1.49666e-213	0.258468	3.48332e-209
AP000769.1	9.4247e-213	0.31127	2.19351e-208
CARHSP1	1.66539e-206	0.28955	3.87602e-202
ZFAND5	2.99867e-206	0.26878	6.97909e-202
UQCRQ	7.86507e-206	0.340891	1.83052e-201
ACTG1	3.21454e-205	0.405144	7.48152e-201
CD53	2.49211e-204	0.476065	5.80013e-200
WBP5	1.60524e-203	0.253881	3.73604e-199
PRDX1	1.62244e-203	0.397142	3.77607e-199
PIK3R1	1.78344e-203	0.416729	4.15077e-199
CD9	5.84087e-203	0.258525	1.35941e-198
PCDH7	2.34242e-201	0.26569	5.45176e-197
SLC25A5	1.28469e-200	0.420314	2.98999e-196
CCDC140	2.67179e-200	0.256717	6.21833e-196
YWHAH	4.06592e-200	0.2677	9.46301e-196
APOBEC3G	1.57185e-199	0.437462	3.65832e-195
VAT1	4.15401e-198	0.334001	9.66804e-194
PYGL	2.88478e-197	0.394216	6.71403e-193
APOBEC3C	1.13223e-196	0.297074	2.63516e-192
UBE2L6	1.23652e-196	0.457892	2.87788e-192
GSN	4.42849e-196	0.362644	1.03069e-191
RPS10	1.69385e-195	0.425868	3.94226e-191
CTSS	1.30996e-194	0.595767	3.04879e-190
SNX9	1.6199e-194	0.333515	3.77015e-190
ODC1	2.81351e-194	0.295935	6.54817e-190
LIMS1	3.02975e-194	0.260483	7.05144e-190
ZC3HAV1	8.18215e-193	0.274034	1.90431e-188
FAM46C	2.27423e-190	0.31206	5.29304e-186
IL10RA	6.62975e-189	0.417722	1.54301e-184
EGR1	5.60067e-187	0.422672	1.3035e-182
S100A1	7.04194e-186	0.635952	1.63894e-181
C1QB	9.51021e-184	1.73877	2.21341e-179
ARL4C	6.50496e-182	0.324326	1.51397e-177
SERPINB9	1.44332e-181	0.281861	3.35919e-177
CTSD	5.84227e-180	0.365479	1.35973e-175
EXOC3	6.41559e-179	0.400725	1.49316e-174
SERPINF1	1.06104e-177	0.321061	2.46946e-173
CTGF	3.54564e-177	0.373508	8.25213e-173
PIK3IP1	5.1973e-175	0.269829	1.20962e-170
PROS1	1.46417e-174	0.565562	3.4077e-170
2022-09-01	1.71971e-173	0.34376	4.00246e-169
ID3	1.80219e-171	0.47343	4.19442e-167
UPP1	5.93933e-171	0.253959	1.38232e-166
RPL7	1.47281e-170	0.474984	3.42781e-166
CBLB	5.28011e-166	0.390861	1.22889e-161
FYB	1.63227e-165	0.652502	3.79894e-161
EGLN3	2.09455e-163	0.28608	4.87486e-159
SEPW1	4.12532e-163	0.260045	9.60127e-159
BIRC7	4.63691e-160	0.309215	1.07919e-155
GNG2	3.9623e-158	0.347337	9.22186e-154
EMP1	4.16162e-158	0.475713	9.68576e-154
RNASET2	8.92061e-157	0.333674	2.07618e-152
IFIT3	1.20517e-152	0.352974	2.80492e-148
NUPR1	7.5795e-152	0.299646	1.76405e-147
BHLHE40	5.41867e-151	0.302515	1.26114e-146
MBNL1	3.20468e-148	0.261351	7.45857e-144
TUBA1A	3.81422e-146	0.257663	8.87723e-142
CCND1	3.00658e-145	0.428939	6.99752e-141
RILPL2	2.57786e-143	0.309886	5.99971e-139
2022-09-06	1.49835e-140	0.329152	3.48725e-136
CDKN1B	7.28767e-140	0.269759	1.69613e-135
BIRC3	5.30069e-136	0.35963	1.23368e-131
PRKCH	8.76523e-136	0.409655	2.04002e-131
HSPB1	2.84355e-135	0.277835	6.61809e-131
FHL2	2.42834e-133	0.37598	5.65173e-129
RGS16	4.1761e-130	0.334817	9.71945e-126
C11orf96	1.01296e-127	0.396943	2.35755e-123
PGAM2	2.20721e-126	0.276191	5.13707e-122
ID2	2.74904e-126	0.296762	6.39811e-122
GLRX	4.33014e-126	0.349244	1.0078e-121
TRIM22	1.2523e-125	0.294926	2.91461e-121
FYN	2.79286e-125	0.423238	6.5001e-121
LPXN	7.88004e-121	0.250746	1.834e-116
PDE4D	2.42798e-119	0.27063	5.65088e-115
GPX3	1.44273e-117	0.598529	3.35782e-113
ARRB2	1.19077e-116	0.257241	2.77139e-112
METTL9	1.4589e-116	0.304083	3.39543e-112
GAPDHS	2.49162e-116	0.474872	5.799e-112
RHOBTB3	2.23808e-111	0.256719	5.20891e-107
ATP6V1G1	2.65143e-105	0.275821	6.17095e-101
HSP90AB1	2.90689e-105	0.296976	6.7655e-101
EFHD1	5.47526e-102	0.279326	1.27431e-97
RPS20	2.99325e-99	0.4474	6.96649e-95
CHCHD6	9.60948e-94	0.444651	2.23651e-89
MT-ND5	1.54794e-92	0.27604	3.60268e-88
TUBA4A	4.18512e-91	0.669215	9.74044e-87
C1QC	6.45652e-86	1.65091	1.50269e-81
MT-ND4L	2.18618e-82	0.251963	5.08812e-78
DUSP4	1.3445e-80	0.862333	3.12919e-76
CCND2	1.1305e-78	0.297686	2.63112e-74
MGST1	3.99803e-77	0.275355	9.30501e-73
CTSK	2.82179e-72	0.351469	6.56744e-68
CRYAB	2.85981e-69	0.365857	6.65592e-65
C1QA	3.10007e-64	1.20623	7.2151e-60
TYROBP	5.57571e-61	0.754133	1.29769e-56
RP11-290D2.6	2.75708e-58	0.329703	6.41682e-54
BTG1	4.06186e-55	0.504793	9.45358e-51
CRTAC1	1.03278e-50	0.284056	2.40369e-46
SLC40A1	1.78551e-46	0.568552	4.15559e-42
TXNIP	7.51394e-35	0.462354	1.74879e-30
UCHL1	1.91317e-24	0.271368	4.45272e-20
NSG1	4.8939e-22	0.25627	1.13901e-17
PLIN2	8.0417e-09	0.341217	0.000187162
ITM2A	0.4025	0.400784	1
